# Supplementary material for: Genetic effects of Red Lettuce Leaf genes on red coloration in leaf lettuce under artificial lighting conditions
Source: Plant Environ Interact. 2022 Sep 2;3(4):179–92. doi: 10.1002/pei3.10089 (PMC10168059; doi:10.1002/pei3.10089)
Supplement: Supplementary file 2 — Table S2 [file PEI3-3-179-s002.xlsx]

## Sheet: Sheet1
Supplementary Table 2. Primers used in this study
Primers designed for genotyping		reference
RLL1-F1	CAGAATTAGCACAGGAGGAC	Su et al. 2020
RLL1-R1	GAATCTTCTTACGAAGCTGCT	Su et al. 2020
RLL2 FW WADA	GTCGTTAATTGCGGGAAGAA
RLL2 RV WADA	TACCACCACCATTGGAGACA
RLL3-dCAPs-F1	ATTTATATGGTACACATTTCAGAT	Su et al. 2020
RLL3-dCAPs-R1	TCAAGATTTGACTCTTTTCC	Su et al. 2020
RLL4-dCAPs-F1	TAGAGGCAACATTGTTTTGACCA	Su et al. 2020
RLL4-dCAPs-R1	GGTCTCAAGATCGTACTCCGAG	Su et al. 2020
ANS_FW	CGGCTAGAGGAGGAAGTCG
ANS_dCAPS_RV	TGAGCTTCAACACCGAGGGCTAGAT
Primers designed for 1RT-PCR
RLL1_RT_FW	GCACGACTCACACTCAGCAT
RLL1_RT_RV	CCTTCGGTGGACTTGTTGTT
RLL2_RT_FW	GTCGTTAATTGCGGGAAGAA
RLL2_RT_RV	CAAATTTTGGGTTTTGGACA
RLL3 RT-FW	CTCTTGATGGATAAACGTAGG
RLL3 RT-RV	TAAAATTACTCAAGATTTGACTC
RLL4_RT_FW	GCAACATTGTTTGACCATGC
RLL4_RT_RV	TAAACCGGCATCTTGGTCTC
ANS RT-FW	GTTTCCCGAGGATAAACGTGA
ANS RT-RV	CTTGGTGGTGAGTGCTCGTAT
TTG1 RT-FW	CAGAAGTTGCATCTTATTGGTGA
TTG1 RT-RV	CAGCCGGAGATGATTCACAGG
Primers designed for construction
RLL1 FW_INFUSION	ATAATTTCAGGGATCCATGGCCGTTGCTCTTGCTCAAC
RLL1 RV_INFUSION	GATCGGGGAAATTCGAGCTCTCATTGTGTGAGTAGCAACGG
RLL2 FW_INFUSION	ATAATTTCAGGGATCCATGACACCAAGCAGTAGTAATG
RLL2 RV_INFUSION	GATCGGGGAAATTCGAGCTCTCATGGTTGCTGTGAATCCAT
infusion Lsat129320.1-FTTG1 infusion FW	ATAATTTCAGGGATCCATGGATACTTCAACCCTAGAATCTCAACTCAG
infusion Lsat129320.1-R	GATCGGGGAAATTCGAGCTCTCAAACTTTCAGAAGTTGCATCTTATTGGTGAAAG
Primers of reference gene for normalising
LsACT12F	ACCTCAGCAGAACGTGAAATTGTAA	Sgamma et al. (2016)
LsACT12R	CTCGTAACTCTTCTCAACAGACGAA	Sgamma et al. (2016)
